# Supplementary material for: The Involvement of Thiamine Uptake in the Virulence of Edwardsiella piscicida
Source: Pathogens. 2022 Apr 13;11(4):464. doi: 10.3390/pathogens11040464 (PMC9026889; doi:10.3390/pathogens11040464)
Supplement: Supplementary file 1 [file pathogens-11-00464-s001.zip]

Archive with 1 entries (1 files):
- pathogens-1643447-supplementary.pdf
